# Supplementary material for: Comprehensive Morphological and Molecular Insights into Drought Tolerance Variation at Germination Stage in Brassica napus Accessions
Source: Plants (Basel). 2024 Nov 23;13(23):3296. doi: 10.3390/plants13233296 (PMC11644293; doi:10.3390/plants13233296)
Supplement: Supplementary file 1 [file plants-13-03296-s001.zip]

Archive with 2 entries (2 files):
- Supplementary Fig. S1.pdf
- Supplementary Tables.xlsx
