# Supplementary material for: Comprehensive Morphological and Molecular Insights into Drought Tolerance Variation at Germination Stage in Brassica napus Accessions
Source: Plants (Basel). 2024 Nov 23;13(23):3296. doi: 10.3390/plants13233296 (PMC11644293; doi:10.3390/plants13233296)
Supplement: Supplementary file 1 [file plants-13-03296-s001.zip › Supplementary Tables.xlsx]

## Sheet: Table S1
Table S1 Association panel information and trait measurement under control and stress conditon
				0 Mpa					-0.8 Mpa					Drought tolerance coefficient (DC)					Drought tolerance index (DI)					Factor	Membership Function (DM)	D value
Code	Accession name	Origin	Crop type	GP(%)	FW (mg)	SL (mm)	RL (mm)		GP(%)	FW (mg)	SL (mm)	RL (mm)		GP(%)	FW (mg)	SL (mm)	RL (mm)		GP(%)	FW (mg)	SL (mm)	RL (mm)		F1
R4157	Sl 502	Czechoslovakia	Winter	100	42.63	6.4	28.1		2	8.48	0	0.5		0.02	0.198921	0	0.0177936		0.00147534	0.204764	0	0.00165963		-0.0554507	0.0405459	0.0405459
R4158	Sl 509	Czechoslovakia	Winter	100	23.55	14.3	26.4		4	5.29	0	1		0.04	0.224628	0	0.0378788		0.00590136	0.144244	0	0.007066		-0.0335979	0.0455164	0.0455164
R4168	Valecovska	Czechoslovakia	Spring	100	19.57	5.7	25.4		2	4.14	0	0.6		0.02	0.211548	0	0.023622		0.00147534	0.106313	0	0.00264391		-0.0282272	0.046738	0.046738
R4171	Sl G 2	Czechoslovakia	Winter	100	28.4	9.5	26.9		14	5.1	0.9	4.2		0.14	0.179577	0.0947368	0.156134		0.0722916	0.111173	0.0474626	0.122327		0.0301986	0.0600272	0.0600272
R4176	Sl 17	Czechoslovakia	Winter	91.8367	23.37	7.5	19.2		2	3.77	0.1	0.2		0.0217778	0.161318	0.0133333	0.0104167		0.00160648	0.0738248	0.000742213	0.00038863		-0.0185748	0.0489335	0.0489335
R4177	Sl 25	Czechoslovakia	Winter	100	28.99	11.7	36.3		2	4.71	0.1	0.2		0.02	0.16247	0.00854701	0.00550964		0.00147534	0.0928906	0.000475777	0.000205556		-0.0239737	0.0477055	0.0477055
R4179	Sl 512	Czechoslovakia	Winter	100	23.21	8.6	33.9		16	5.1	0.7	3.9		0.16	0.219733	0.0813953	0.115044		0.0944217	0.136033	0.0317167	0.0836965		0.0684956	0.0687381	0.0687381
R4180	Sl 524	Czechoslovakia	Winter	98	20.6	9.1	28.4		48	8.82	2.2	11.8		0.489796	0.428155	0.241758	0.415493		0.867138	0.458404	0.296069	0.914583		0.8115	0.237738	0.237738
R4181	Slapska, Slapy	Czechoslovakia	Winter	100	28.03	10.2	41.3		8	6.51	0.1	2.2		0.08	0.232251	0.00980392	0.0532688		0.0236054	0.183534	0.000545745	0.0218611		-0.0230982	0.0479046	0.0479046
R4182	Trebicska	Czechoslovakia	Winter	100	19.12	8.6	29		16	7.27	1.3	4.6		0.16	0.38023	0.151163	0.158621		0.0944217	0.335551	0.10939	0.136112		-0.0188463	0.0488717	0.0488717
R4187	Prerovska	Czechoslovakia	Winter	100	27.49	7.8	37.9		0	4.05	0	0		0	0.147326	0	0		0	0.0724292	0	0		-0.0202121	0.0485611	0.0485611
R4202	Sl 29	Czechoslovakia	Winter	98	33.85	12.6	34.1		12	9.2	1.6	5.5		0.122449	0.271787	0.126984	0.16129		0.0541962	0.303526	0.113099	0.165481		-0.0758626	0.0359031	0.0359031
R4210	Nosovskij 9	Soviet Union	Spring	100	33.44	8.2	33.4		4	6.42	0.1	0.6		0.04	0.191986	0.0121951	0.0179641		0.00590136	0.149617	0.000678853	0.00201064		-0.0339721	0.0454313	0.0454313
R4215	Kiewskij 18	Soviet Union	Winter	100	30.48	10.9	35.6		8	6.53	0.6	2.6		0.08	0.214239	0.0550459	0.0730337		0.0236054	0.16982	0.0183851	0.0354221		-0.0269307	0.0470329	0.0470329
R4218	Mitnickij 2	Soviet Union	Winter	100	27.36	8.2	39.2		4.08	3.87	0.4	0.9		0.0408	0.141447	0.0487805	0.0229592		0.00613977	0.0664483	0.0108617	0.00385458		-0.0132941	0.0501346	0.0501346
R4219	unknown	Soviet Union	Spring	100	25.44	7.6	22.9		8	4.46	0	0.5		0.08	0.175314	0	0.0218341		0.0236054	0.0949141	0	0.00203649		0.00680219	0.0547056	0.0547056
R4220	Kiewskij 216	Soviet Union	Winter	100	23.46	14	27.6		2.04082	5.062	0	0		0.0204082	0.215772	0	0		0.00153617	0.132585	0	0		-0.0347991	0.0452432	0.0452432
R4222	Nemertschanskij 1	Soviet Union	Winter	90	31.94	10.6	40.44		0	5.11	0	0		0	0.159987	0	0		0	0.0992396	0	0		-0.0276938	0.0468593	0.0468593
R4227	Marnoo	Australia	Spring	98	29.2	16.5	34.3333		42	7.85	2.4	6.8		0.428571	0.268836	0.145455	0.198058		0.663903	0.256174	0.194325	0.251235		0.769569	0.2282	0.2282
R4229	Wesbrook	Australia	Spring	100	21.21	6.7	26.4		6	5.69	0.4	0.1		0.06	0.26827	0.0597015	0.00378788		0.0132781	0.185294	0.0132934	7.066e-05		-0.0358479	0.0450046	0.0450046
R4234	Annick	Belgium	Winter	100	27.66	9.5	27.9		36	7.06	0.7	5		0.36	0.255242	0.0736842	0.179211		0.47801	0.218744	0.0287119	0.167153		0.574262	0.183777	0.183777
R4236	Tribute	Canada	Spring	98	25.83	7.8	22.5		2	7.343	0	0.4		0.0204082	0.284282	0	0.0177778		0.00150545	0.253397	0	0.00132652		-0.0688941	0.0374881	0.0374881
R4239	Golden	Canada	Spring	100	26.7	7.3	30.1		26	5.72	0.1	2.8		0.26	0.214232	0.0136986	0.0930233		0.249332	0.148751	0.000762547	0.0485878		0.303038	0.122086	0.122086
R4245	Bridger	Canada	Winter	100	23.97	8.3	31.1		2	6.76	0.1	1		0.02	0.282019	0.0120482	0.0321543		0.00147534	0.231421	0.000670674	0.00599815		-0.0641511	0.038567	0.038567
R4247	Altex, Stamm 73 G 438	Canada	Spring	91.8367	52.54	8.6	21		16.3265	7.32	0.4	2.3		0.177778	0.139322	0.0465116	0.109524		0.107054	0.123797	0.0103565	0.0469909		0.104378	0.0768997	0.0768997
R4252	Westar	Canada	Spring	100	18.72	6.3	24.5		26	6.4	0.6	5.1		0.26	0.34188	0.0952381	0.208163		0.249332	0.265603	0.0318091	0.19804		0.225097	0.104358	0.104358
R4281	Brutor	France	Spring	90	40.34	6.4	39		60	12.76	0.7	4.5		0.666667	0.316311	0.109375	0.115385		1.47534	0.489941	0.0426193	0.0968586		1.94151	0.494764	0.494764
R4302	Tantal	France	Spring	96	21.48	10.6	34.7		36	4.81	0.7	4.5		0.375	0.223929	0.0660377	0.129683		0.497927	0.130748	0.0257324	0.108861		0.642869	0.199382	0.199382
R4310	Jade	France	Winter	88	20.99	10.6	26.6		4	4.2	0.8	0.8		0.0454545	0.200095	0.0754717	0.0300752		0.00670609	0.102015	0.0336096	0.00448824		-0.0279393	0.0468035	0.0468035
R4311	Toro	France	Spring	98	26.67	5.9	25.3		8	6.7	0	1.4		0.0816327	0.251219	0	0.055336		0.0240872	0.204317	0	0.0144515		-0.0261949	0.0472003	0.0472003
R4314	Janus	France	Winter	96	27.7	6.4	30.2		16	8.49	0.3	4.1		0.166667	0.306498	0.046875	0.135762		0.098356	0.315874	0.00782803	0.103834		0.024462	0.0587224	0.0587224
R4316	Orpal, Crop	France	Spring	90	20.75	7.6	16.1		2.08333	6.142	0.1	0.3		0.0231481	0.296	0.0131579	0.0186335		0.00177872	0.220689	0.000732447	0.00104278		-0.059476	0.0396303	0.0396303
R4324	Bk 27/78	Germany	Winter	100	23.23	9.8	22.8		0	6.03	0	0		0	0.259578	0	0		0	0.190004	0	0		-0.0530226	0.0410982	0.0410982
R4330	unknown	Germany	Winter	91.8367	17.29	6.4	27.1		22	5.63	1.3	6.4		0.239556	0.325622	0.203125	0.236162		0.194384	0.222536	0.146993	0.281948		0.109893	0.0781541	0.0781541
R4341	unknown	Germany	Winter	100	22.62	6.3	32.7		2	4.55	0	0.4		0.02	0.201149	0	0.0122324		0.00147534	0.111099	0	0.000912746		-0.0291223	0.0465344	0.0465344
R4441	Rosko	Germany	Winter	98	21.66	7	31.3		12	6.261	0	1.1		0.122449	0.289058	0	0.0351438		0.0541962	0.219688	0	0.00721139		0.0144776	0.0564514	0.0564514
R4451	Liglory	Germany	Winter	100	28.68	25.3	40.14		42	7.16	1.8	5.9		0.42	0.249651	0.0711462	0.146986		0.650625	0.216983	0.0712876	0.161772		0.813283	0.238143	0.238143
R4452	Npz 51	Germany	Winter	100	25.03	14.9	42.2		0	4.84	0	0		0	0.193368	0	0		0	0.113608	0	0		-0.0317034	0.0459473	0.0459473
R4453	Nubi 2276	Germany	Winter	100	26.52	12.1	33		4	6.28	0	1.4		0.04	0.236802	0	0.0424242		0.00590136	0.180519	0	0.0110795		-0.0447415	0.0429818	0.0429818
R4455	unknown	Germany	Spring	89	33.96	13.8	36		64	9.7	0.9	7.7		0.719101	0.28563	0.0652174	0.213889		1.69747	0.336321	0.0326735	0.307225		2.25136	0.56524	0.56524
R4463	Korina	Germany	Winter	86	27.72	20.1	34.6		0	5.5	0	0		0	0.198413	0	0		0	0.132468	0	0		-0.0369665	0.0447502	0.0447502
R4465	Nevin	Germany	Winter	86	29.21	14.7	42.7		6	5.93	0	0.6		0.0697674	0.203013	0	0.0140515		0.0154396	0.146136	0	0.00157272		-0.0190685	0.0488212	0.0488212
R4469	Niklot	Germany	Winter	100	28.78	10	59		0	6.32	0.3	2.1		0	0.219597	0.03	0.0355932		0	0.16847	0.00500994	0.0139433		-0.0517414	0.0413896	0.0413896
R4472	Prince	Germany	Winter	92	25.77	11.1	38.9		54	8.42	1	7.9		0.586957	0.326737	0.0900901	0.203085		1.16905	0.333955	0.0501495	0.299283		1.49313	0.392777	0.392777
R4473	Echo	Germany	Winter	92	25.12	10.4	47.2		36	5.56	0	3.6		0.391304	0.221338	0	0.0762712		0.519576	0.149385	0	0.0512201		0.689404	0.209967	0.209967
R4474	Furax	Germany	Winter	100	33.24	14.7	48.7		86	10.92	2	11.8		0.86	0.32852	0.136054	0.2423		2.7279	0.435474	0.151472	0.533351		3.61389	0.875155	0.875155
R4480	Bk 28/78	Germany	Winter	96	26	12.8	38.7		0	6.5	0	0		0	0.25	0	0		0	0.197257	0	0		-0.0550464	0.0406379	0.0406379
R4484	Arabella	Germany	Winter	82	31.33	17.6	55.7		4	6.74	0.3	2.3		0.0487805	0.215129	0.0170455	0.0412926		0.00719678	0.17601	0.00284655	0.0177165		-0.0439875	0.0431533	0.0431533
R4487	Giessener Höhenraps	Germany	Winter	86	28.55	23.2	33.8		4	5.56	0	0.6		0.0465116	0.194746	0	0.0177515		0.00686205	0.131438	0	0.00198684		-0.0273568	0.046936	0.046936
R4500	Belinda	Germany	Winter	86	31.4	20	41.7		2	7.3	0	0.4		0.0232558	0.232484	0	0.00959233		0.00171551	0.206013	0	0.00071575		-0.0552151	0.0405995	0.0405995
R4502	St. Si 7450/76, Norli	Germany	Winter	88	25.72	20.3	41.2		2	4.91	0.2	0.8		0.0227273	0.190902	0.00985222	0.0194175		0.00167652	0.113781	0.00109687	0.00289775		-0.0303465	0.046256	0.046256
R4507	Billinda	Germany	Winter	88	25.84	21	45.4		8	5.66	0.3	1.7		0.0909091	0.21904	0.0142857	0.0374449		0.0268244	0.150494	0.00238568	0.0118746		-0.00716276	0.0515292	0.0515292
R4508	Liraspa	Germany	Spring	98	24.4	16.2	33.7		0	5.28	0	0.2		0	0.216393	0	0.00593472		0	0.138694	0	0.000221415		-0.0387601	0.0443423	0.0443423
R4510	Olymp	Germany	Winter	98	25.51	15.4	36.9		0	4.07	0	0.2		0	0.159545	0	0.00542005		0	0.0788237	0	0.000202214		-0.022048	0.0481435	0.0481435
R4514	Lirakus, Wrg 34	Germany	Winter	86	27.4	18.5	34.8		0	6.22	0	0		0	0.227007	0	0		0	0.171399	0	0		-0.0478306	0.0422791	0.0422791
R4518	Bk 11	Germany	Winter	86	23.78	15.6	39.3		2	6.59	0	0.5		0.0232558	0.277124	0	0.0127226		0.00171551	0.221685	0	0.00118666		-0.0597084	0.0395775	0.0395775
R4342	Wrg 19 - R	Germany	Winter	90	21.57	15.6	39.7		0	5.29	0	0		0	0.245248	0	0		0	0.157485	0	0		-0.0439478	0.0431623	0.0431623
R4350	Askari	Germany	Winter	94	24.83	14.2	38.5		0	6.22	0	0		0	0.250503	0	0		0	0.18914	0	0		-0.0527813	0.0411531	0.0411531
R4360	Semu 59/82	Germany	Winter	100	20.01	17.7	30.8		4	5.6	0.9	3.3		0.04	0.27986	0.0508475	0.107143		0.00590136	0.190242	0.0254743	0.0659561		-0.0674228	0.0378228	0.0378228
R4365	Jumbo	Germany	Spring	100	17.6	15	24		4	4.35	0.5	1.9		0.04	0.247159	0.0333333	0.0791667		0.00590136	0.13051	0.00927766	0.0280591		-0.0372937	0.0446758	0.0446758
R4368	Liraglu	Germany	Winter	100	40.09	25.1	50		0	8	0	0		0	0.199551	0	0		0	0.193786	0	0		-0.0540779	0.0408582	0.0408582
R4374	Binera	Germany	Winter	98	28.37	13.2	40.6		0	7.76	0	0		0	0.273528	0	0		0	0.257657	0	0		-0.0719018	0.036804	0.036804
R4376	Liberty	Germany	Winter	100	32.77	19.42	53.4		2.04082	7.22	0.3	1.5		0.0204082	0.220323	0.015448	0.0280899		0.00153617	0.193097	0.00257978	0.00785993		-0.0542934	0.0408091	0.0408091
R4385	Eragi	Germany	Winter	100	30.09	16.6	42.5		54	6.62	1	8.1		0.54	0.220007	0.060241	0.190588		1.07552	0.176796	0.0335337	0.287978		1.40984	0.373833	0.373833
R4398	Liporta, Wrg 35	Germany	Winter	100	30.22	14.4	42.6		12	6.83	0.3	3.8		0.12	0.226009	0.0208333	0.0892019		0.0531122	0.187381	0.00347912	0.0632318		0.00687428	0.054722	0.054722
R4405	Uranus	Germany	Spring	98	19.12	8.6	29		0	4.58	0	0		0	0.23954	0	0		0	0.133175	0	0		-0.0371637	0.0447054	0.0447054
R4406	Planet	Germany	Winter	98	25.55	13.9	38		16	6.33	0.6	3.8		0.163265	0.24775	0.0431655	0.1		0.0963487	0.190368	0.0144171	0.0708861		0.0634338	0.0675867	0.0675867
R4413	Maliras	Germany	Spring	100	23.59	13.7	34.3		0	2.8	0	0		0	0.118694	0	0		0	0.0403428	0	0		-0.0112581	0.0505977	0.0505977
R4415	Ledos	Germany	Winter	100	26.57	14	38.8		6	5.7	1.4	5.4		0.06	0.214528	0.1	0.139175		0.0132781	0.148435	0.0779323	0.140195		-0.0764529	0.0357688	0.0357688
R4420	Sabine	Germany	Winter	98	27.76	17.9	30.1		22	8.74	2.9	10.2		0.22449	0.314841	0.162011	0.33887		0.182159	0.334027	0.261537	0.64478		-0.0580316	0.0399589	0.0399589
R4422	unknown	Germany	Spring	92	34.7	18.1	29.53		28	7.68	0.4	8.3		0.304348	0.221326	0.0220994	0.28107		0.314312	0.206334	0.00492075	0.435181		0.280741	0.117014	0.117014
R4431	Esb - Fgr - 1	Germany	Winter	100	27.51	12.7	41.9		16	6.67	0.6	7.9		0.16	0.242457	0.0472441	0.188544		0.0944217	0.196309	0.0157793	0.277855		0.00606471	0.0545379	0.0545379
R4434	Leopard	Germany	Spring	94	20.63	14.6	31.5		0	4.689	0	1.1		0	0.22729	0	0.0349206		0	0.129372	0	0.0071656		-0.0379246	0.0445323	0.0445323
R4437	Luna	Germany	Winter	100	33.06	13.6	46.2		6	6.42	0.1	1.3		0.06	0.194192	0.00735294	0.0281385		0.0132781	0.151337	0.000409309	0.00682374		-0.0250476	0.0474612	0.0474612
R4439	Nubi	Germany	Winter	100	35.67	19.3	40.8		0	6.833	0	0		0	0.191562	0	0		0	0.158891	0	0		-0.04434	0.0430731	0.0430731
R4440	Lisonne	Germany	Spring	98	27.17	12.5	40.5		2.27273	5.61	0	0.4		0.0231911	0.206478	0	0.00987654		0.00194402	0.140609	0	0.000736958		-0.0366417	0.0448241	0.0448241
R4523	Libravo, Wrg 43	Germany	Winter	88	45.87	22	43.1		0	10.77	0	0		0	0.234794	0	0		0	0.306959	0	0		-0.0856601	0.0336746	0.0336746
R4531	Atlas	Germany	Winter	100	31.61	15.4	36.3		6	4.92	0	0.8		0.06	0.155647	0	0.0220386		0.0132781	0.0929574	0	0.0032889		-0.00776071	0.0513932	0.0513932
R4580	CRP 40.02	Germany	Spring	100	37.6	10.4	37.5		56	18.48	5.5	14.2		0.56	0.491489	0.528846	0.378667		1.15667	1.10254	1.61913	1.00305		0.71158	0.215011	0.215011
R4586	Brauner Schnittkohl	Germany (before 1945)	Winter	98	31.05	9.2	33		72	17.57	6.6	17.9		0.734694	0.565862	0.717391	0.542424		1.95106	1.20687	2.63566	1.81121		1.3747	0.36584	0.36584
R4596	Bnw 1.103/88	German Democratic Republic	Winter	100	25.75	8.9	34.4		60	10.03	4.5	11.3		0.6	0.389515	0.505618	0.328488		1.32781	0.474245	1.26656	0.69243		1.29423	0.347536	0.347536
R4627	Bnw 1.59/82	German Democratic Republic	Winter	98	26	6	31.2		46	9.25	3.5	8.4		0.469388	0.355769	0.583333	0.269231		0.796382	0.399474	1.13651	0.421873		0.653507	0.201802	0.201802
R4634	Masora	German Democratic Republic	Spring	90	35.47	10.4	20.7		6	6.2	0.8	1.1		0.0666667	0.174796	0.0769231	0.0531401		0.0147534	0.131553	0.034256	0.0109042		-0.0264412	0.0471443	0.0471443
R4635	Me 6	German Democratic Republic	Winter	98	27.62	8.6	34.3		10	8.13	2.3	3.8		0.102041	0.294352	0.267442	0.110787		0.0376362	0.290493	0.34241	0.0785327		-0.127963	0.0240526	0.0240526
R4637	Bnw 1.62/83	German Democratic Republic	Winter	100	29	7.1	38.9		86	12.41	4.6	10.3		0.86	0.427931	0.647887	0.264781		2.7279	0.64465	1.659	0.508748		3.20591	0.782357	0.782357
R4638	Bnw 1.101/88	German Democratic Republic	Winter	100	35.79	9.5	34.7		40	15.86	5.4	12.6		0.4	0.443141	0.568421	0.363112		0.590136	0.853145	1.70865	0.853472		-0.0132829	0.0501372	0.0501372
R4640	Bnw 1.63/83	German Democratic Republic	Winter	100	22.29	7.9	26.5		58	12.66	4.7	16.1		0.58	0.567968	0.594937	0.607547		1.24076	0.872842	1.55653	1.82467		0.701964	0.212823	0.212823
R4641	Bnw 10	German Democratic Republic	Winter	98	19.52	7.2	22.3		72	7.63	3.5	4.3		0.734694	0.390881	0.486111	0.192825		1.95106	0.362032	0.947094	0.154671		2.4303	0.605942	0.605942
R4646	Malfura	German Democratic Republic	Winter	100	29.05	7.6	36.4		38	14.15	4.7	17.1		0.38	0.487091	0.618421	0.46978		0.532598	0.836652	1.61798	1.49854		-0.233714	-8.41188e-07	-8.41188e-07
R4647	Po 3	German Democratic Republic	Winter	100	31.02	9.6	35.1		12	9.37	2.3	6		0.12	0.302063	0.239583	0.17094		0.0531122	0.34357	0.306743	0.191326		-0.140873	0.0211161	0.0211161
R4650	Mecklenburger Weile	German Democratic Republic	Winter	100	32.74	8.3	46.2		42	17.12	5.8	12		0.42	0.522908	0.698795	0.25974		0.650625	1.08669	2.25615	0.581431		-0.0518916	0.0413554	0.0413554
R4655	St. 118/69	German Democratic Republic	Winter	100	38.79	12.6	36.9		42	12.69	4.6	11.2		0.42	0.327146	0.365079	0.303523		0.650625	0.503943	0.934835	0.634143		0.409236	0.146241	0.146241
R4664	SR 405	German Democratic Republic	Winter	100	30.52	9	24.7		74	12.23	4.1	9.2		0.74	0.400721	0.455556	0.37247		2.01974	0.594904	1.03972	0.639229		2.31859	0.580533	0.580533
R4667	Bnw 24	German Democratic Republic	Winter	100	31.08	7.1	43.4		88	17.26	5.2	15.3		0.88	0.555341	0.732394	0.352535		2.85626	1.16353	2.12001	1.00617		3.00962	0.73771	0.73771
R4684	Fertödi Törzskönyvezett	Hungary	Winter	100	24.61	5.7	28.2		60	12.73	5.1	4.1		0.6	0.517269	0.894737	0.14539		1.32781	0.799325	2.54013	0.111198		1.05067	0.292139	0.292139
R4689	Ir 5	Hungary	Winter	89	22.39	9.3	24.5		12	7.76	2	3.1		0.134831	0.346583	0.215054	0.126531		0.0596767	0.326473	0.239423	0.0731703		-0.0807638	0.0347883	0.0347883
R4690	Sobotka Utantermés	Hungary	Winter	98	34.83	8.3	27.6		48	14.89	4.6	12.1		0.489796	0.427505	0.554217	0.438406		0.867138	0.772706	1.41915	0.989554		0.439613	0.15315	0.15315
R4695	unknown	Italy	Spring	100	25.29	12	26.3		68	14	4.9	17.9		0.68	0.553578	0.408333	0.680608		1.70549	0.940774	1.11378	2.27263		1.33918	0.357762	0.357762
R4696	Leonessa	Italy	Spring	100	28.16	8.7	38.8		56	15.56	5.3	15		0.56	0.552557	0.609195	0.386598		1.15667	1.04367	1.79731	1.08175		0.665933	0.204628	0.204628
R4698	cima rapa	Italy	Spring	90	32.7	11	28		6	6.5	0.4	0.8		0.0666667	0.198777	0.0363636	0.0285714		0.0049178	0.15684	0.00809687	0.00426383		-0.0397203	0.0441239	0.0441239
R4707	Hokkai 3-go	Japan	Winter	96	28.95	8.2	43.9		80	13.89	4.6	11.1		0.833333	0.479793	0.560976	0.252847		2.4589	0.808973	1.43645	0.523551		2.82356	0.695391	0.695391
R4713	Michinoku Natane	Japan	Winter	98	37.14	13.2	38.1		70	16.57	6	14.8		0.714286	0.44615	0.454545	0.388451		1.84417	0.89739	1.51816	1.07245		1.75964	0.453396	0.453396
R4718	Marasaki	Japan	Semi-winter	92	34.43	8.2	34.2		90	18.65	5.4	20.3		0.978261	0.541679	0.658537	0.593567		3.24735	1.22631	1.97954	2.24773		3.26965	0.796856	0.796856
R4720	Gogatsuna	Japan	Semi-winter	100	27.67	7.9	24		36	5.36	2	2.1		0.36	0.193712	0.253165	0.0875		0.47801	0.126037	0.281853	0.0342772		0.574165	0.183755	0.183755
R4723	unknown	Japan	Winter	96	32.68	8.4	25.1		74	16.65	5.6	17.5		0.770833	0.509486	0.666667	0.697211		2.1039	1.02973	2.0782	2.27604		1.65641	0.429916	0.429916
R4725	Azuma (light Yellow)	Japan	Semi-winter	100	28.95	7.6	20.8		56	13.18	4.6	10.7		0.56	0.455268	0.605263	0.514423		1.15667	0.728384	1.54986	1.02679		0.826308	0.241106	0.241106
R4731	Daichousen (murayama)	Korea	Semi-winter	100	223.2	7.1	19.8		60	16	5.6	16.5		0.6	0.0716846	0.788732	0.833333		1.32781	0.139227	2.45871	2.56496		0.630132	0.196485	0.196485
R4734	unknown	Lithuania	Winter	100	21.93	6.7	34.9		40	9.21	3.9	8.1		0.4	0.419973	0.58209	0.232092		0.590136	0.469525	1.2637	0.350689		0.326658	0.127458	0.127458
R4737	unknown	Morocco	Winter	100	37.82	9.8	26.8		20	10.6	3.6	5.7		0.2	0.280275	0.367347	0.212687		0.147534	0.360635	0.736154	0.226148		-0.12063	0.0257205	0.0257205
R4743	Velox	Netherlands	Winter	100	25.48	7.5	26.7		24	9.06	3.9	4.2		0.24	0.355573	0.52	0.157303		0.212449	0.391053	1.12891	0.123244		-0.102695	0.0297999	0.0297999
R4748	Marana	Netherlands	Winter	94	29.53	8	28		22	9.35	4.1	7.2		0.234043	0.316627	0.5125	0.257143		0.189911	0.359367	1.16968	0.34537		-0.192241	0.00943228	0.00943228
R4749	Ramon	Netherlands	Winter	96	24.57	5.3	26.6		8	6.34	0.8	1.1		0.0833333	0.258038	0.150943	0.0413534		0.024589	0.198587	0.0672193	0.00848558		-0.038228	0.0444633	0.0444633
R4757	Baraska	Netherlands	Winter	97.9592	27.72	9.1	25.3		2	6.09	0.4	0.8		0.0204167	0.219697	0.043956	0.0316206		0.00150608	0.162413	0.00978742	0.00471886		-0.0466763	0.0425417	0.0425417
R4758	Viva	Netherlands	Winter	89	22.6	6.6	24.1		4	5.48	0.7	1.5		0.0449438	0.242478	0.106061	0.0622407		0.00663074	0.161299	0.0413278	0.0174158		-0.0497002	0.0418539	0.0418539
R4762	Winfred	Netherlands	Winter	100	20.28	8.4	23.9		12	5.58	1.8	2		0.12	0.275148	0.214286	0.083682		0.0531122	0.186371	0.214712	0.0312205		-0.0345673	0.0452959	0.0452959
R4767	Giant Rape	New Zealand	Winter	100	22.64	13.6	25.2		0	3.57	0	0		0	0.157686	0	0		0	0.0683342	0	0		-0.0190693	0.048821	0.048821
R4773	1002	Poland	Winter	100	21.45	7.4	32.5		46	8.55	3.9	8.6		0.46	0.398601	0.527027	0.264615		0.780455	0.413698	1.14416	0.424513		0.62425	0.195147	0.195147
R4776	Opt 341/87	Poland	Winter	100	32.08	7.4	34.7		42	14.64	4.6	12.3		0.42	0.456359	0.621622	0.354467		0.650625	0.81101	1.59175	0.813314		0.122914	0.0811158	0.0811158
R4784	Mah 2	Poland	Winter	97.9167	20.23	9.1	26.6		68	10.88	4.6	10.2		0.694468	0.537815	0.505495	0.383459		1.74178	0.710297	1.29439	0.729619		1.8052	0.463761	0.463761
R4792	Janek	Poland	Winter	100	29.29	7.8	38.8		64	11.73	4.2	8.5		0.64	0.400478	0.538462	0.219072		1.51075	0.570236	1.25891	0.347363		1.619	0.421406	0.421406
R4795	188/73	Poland	Winter	92	51.78	16.3	42.4		62	13.71	4.8	11.6		0.673913	0.264774	0.294479	0.273585		1.54109	0.440647	0.786837	0.592008		1.74784	0.450712	0.450712
R4796	Boh 987	Poland	Winter	100	21.61	8.1	35.1		86	11.65	4.9	12.1		0.86	0.539102	0.604938	0.344729		2.7279	0.762387	1.65005	0.778111		3.10667	0.759785	0.759785
R4798	Erake	Poland	Spring	100	29.02	7.5	31		66	11.29	4.1	10.8		0.66	0.389042	0.546667	0.348387		1.60664	0.533174	1.24766	0.701881		1.67918	0.435096	0.435096
R4810	Mah 232	Poland	Winter	100	24.87	12.6	16.5		92	9.64	4.9	9.7		0.92	0.387616	0.388889	0.587879		3.12182	0.453583	1.06075	1.06374		3.82347	0.922825	0.922825
R4815	Gorczanski	Poland	Winter	100	40.87	12.8	37		46	13.28	4.4	8.4		0.46	0.324933	0.34375	0.227027		0.780455	0.523805	0.841948	0.355742		0.682352	0.208363	0.208363
R4817	Boh 887	Poland	Winter	100	33.48	12.6	37.6		76	15.44	4.2	17.9		0.76	0.461171	0.333333	0.476064		2.13039	0.864345	0.779323	1.58963		2.22166	0.558486	0.558486
R4824	Pur 1	Poland	Winter	100	31.96	12.9	38.9		55.102	10.24	4	8.2		0.55102	0.320401	0.310078	0.210797		1.11987	0.398264	0.690431	0.322445		1.24771	0.336957	0.336957
R4835	Pob 182	Poland	Winter	100	31.89	11.3	39.5		80	13.48	5.7	16.6		0.8	0.422703	0.504425	0.420253		2.36054	0.691677	1.60052	1.30136		2.47892	0.617	0.617
R4839	Nusi	Poland	Winter	100	26.52	11.5	32.6		72	14.98	5.8	15.2		0.72	0.564857	0.504348	0.466258		1.91204	1.02714	1.62835	1.32205		1.73114	0.446915	0.446915
R4843	Boh 1187	Poland	Winter	100	31.59	13.6	40.2		42	9.14	4.6	9.5		0.42	0.289332	0.338235	0.236318		0.650625	0.321012	0.866097	0.418792		0.531272	0.173999	0.173999
R4845	Janpol	Poland	Winter	100	41.86	16.9	46.4		52	9.63	4.5	8.3		0.52	0.230053	0.266272	0.178879		0.99733	0.268925	0.667003	0.276959		1.12541	0.309138	0.309138
R4873	Gazelle	United Kingdom	Winter	100	26.38	12.1	43.1		28	8.71	4	5.3		0.28	0.330174	0.330579	0.12297		0.289167	0.349092	0.736079	0.121577		0.112041	0.0786426	0.0786426
R4875	Dwarf Essex	United Kingdom	Winter	100	15.24	9.5	29.6		68	4.02	2.9	5.5		0.68	0.26378	0.305263	0.185811		1.70549	0.12872	0.49279	0.190639		2.24181	0.563069	0.563069
R4878	Fido	United Kingdom	Spring	100	27.47	15.4	19.2		4	5.91	0.5	0.8		0.04	0.215144	0.0324675	0.0416667		0.00590136	0.154346	0.00903668	0.00621808		-0.0383344	0.0444391	0.0444391
R4879	Hungry Gap	United Kingdom	Winter	100	30.35	14.8	28.1		62	13.61	6.6	15.5		0.62	0.448435	0.445946	0.551601		1.4178	0.740859	1.63838	1.5949		1.03145	0.287767	0.287767
R4888	Essex Broad Leaved	United Kingdom	Winter	92	30.68	8.7	20.6		64	14.62	5.3	16.8		0.695652	0.476532	0.609195	0.815534		1.64212	0.845702	1.79731	2.55581		1.04158	0.290072	0.290072
R4897	Ceska	Czech Republic	Spring	92	21.77	9.6	30.3		46	7.93	4	13.6		0.5	0.364263	0.416667	0.448845		0.84832	0.350644	0.927766	1.13871		0.60851	0.191567	0.191567
R4900	Ostgota 2	Sweden	Winter	100	42.35	18.9	42.2		65.3061	12.46	5.6	9.8		0.653061	0.294215	0.296296	0.232227		1.57304	0.445001	0.923643	0.424539		1.80267	0.463185	0.463185
R4904	Ww 1101	Sweden	Winter	95.8333	33.78	16.8	31.1		50	10.47	5.5	12		0.521739	0.309947	0.327381	0.385852		0.962178	0.393924	1.00232	0.863734		0.81182	0.237811	0.237811
R4905	Ww 1105	Sweden	Winter	100	31.12	10.2	35.8		83.6735	12.26	5.1	16.4		0.836735	0.393959	0.5	0.458101		2.58231	0.5863	1.41948	1.40147		2.84321	0.699859	0.699859
R4906	Ww 1273	Sweden	Spring	90	25.31	9.4	26.2		12.2449	6.53	2.2	3.3		0.0136054	0.258001	0.234043	0.125954		0.00614469	0.204509	0.28662	0.0775362		-0.135646	0.022305	0.022305
R4907	Ww 1286	Sweden	Spring	98	26.36	10.1	32.6		54	8.54	4	7.2		0.55102	0.323976	0.39604	0.220859		1.09747	0.335852	0.881837	0.296637		1.19444	0.324838	0.324838
R4914	Ww 827	Sweden	Winter	100	46.07	11.3	56.2		80	22.83	7.5	23.8		0.8	0.49555	0.663717	0.423488		2.36054	1.37332	2.77098	1.88016		1.86522	0.47741	0.47741
R4917	Ww 873	Sweden	Winter	100	25.01	10.5	33.9		42	6.63	0.7	2.7		0.42	0.265094	0.0666667	0.079646		0.650625	0.213349	0.0259774	0.0401149		0.855929	0.247843	0.247843
R4920	Ww 917	Sweden	Winter	100	27	9.8	29.1		10.42	6.36	0.2	1.4		0.1042	0.235556	0.0204082	0.04811		0.0400468	0.181856	0.00227208	0.0125644		0.00287322	0.053812	0.053812
R5043	78251	China	Semi-winter	91.84	37.56	11.5	36.8		2.17	8.18	0.1	0.6		0.023628	0.217785	0.00869565	0.0163043		0.00189112	0.216252	0.000484052	0.00182487		-0.0582171	0.0399167	0.0399167
R5044	hu135	China	Semi-winter	100	32.37	11.3	38.1		15.56	11.71	2	7.3		0.1556	0.361755	0.176991	0.191601		0.0893	0.51422	0.197048	0.260915		-0.128469	0.0239374	0.0239374
R5045	chuan205	China	Spring	98	17.45	9.3	26.1		28.26	6.07	0.7	2.4		0.288367	0.347851	0.0752688	0.091954		0.300573	0.256307	0.0293294	0.041168		0.341552	0.130846	0.130846
R5047	meijian-1	China	Spring	98	24.55	8.9	26.9		0	5.49	0	0		0	0.223625	0	0		0	0.149029	0	0		-0.0415881	0.043699	0.043699
R5048	fuyou-4	China	Semi-winter	89.47	31.26	9.4	38.4		2.33	5.78	0	0.2		0.0260422	0.184901	0	0.00520833		0.00223803	0.129731	0	0.000194315		-0.033047	0.0456417	0.0456417
R5049	fuyou-2	China	Spring	97.96	24.27	10.2	30.5		4.26	4.91	0	0.5		0.0434871	0.202307	0	0.0163934		0.00683286	0.120579	0	0.00152904		-0.0242518	0.0476422	0.0476422
R5057	ZAAS-M5	China	Semi-winter	98	33.86	17.4	33.3		18.75	9.17	2.2	8.5		0.191327	0.270821	0.126437	0.255255		0.132315	0.30146	0.154841	0.404736		-0.0341013	0.0454019	0.0454019
R5058	ZAAS-M6	China	Semi-winter	98	25.4	9.7	33.1		48	13.56	4.6	13		0.489796	0.533858	0.474227	0.392749		0.867138	0.878747	1.21432	0.952437		0.467811	0.159564	0.159564
R5059	ZAAS-M7	China	Semi-winter	98	18.88	10.1	32.2		26	7.5	1.8	6.3		0.265306	0.397246	0.178218	0.195652		0.254421	0.361659	0.178572	0.229934		0.162824	0.0901934	0.0901934
R5064	ZAAS-M27	China	Semi-winter	96	23.5	8.8	27.3		24	7.31	0.8	7		0.25	0.311064	0.0909091	0.25641		0.221301	0.276023	0.0404843	0.33482		0.145214	0.0861879	0.0861879
R5067	ZAAS-M39	China	Semi-winter	100	18.31	9.5	23.2		0	6.51	0	0		0	0.355543	0	0		0	0.280965	0	0		-0.078406	0.0353246	0.0353246
R5073	ZAAS-M61	China	Semi-winter	94	21.12	6.2	44		87.76	8.46	1.2	4.3		0.933617	0.400568	0.193548	0.0977273		3.02202	0.411363	0.129289	0.0783902		4.16277	1	1
R5087	ZAAS-MS-26	China	Semi-winter	94	19.94	7.6	33		26.53	5.54	0.8	2.4		0.282234	0.277834	0.105263	0.0727273		0.276171	0.186841	0.0468766	0.0325601		0.324037	0.126862	0.126862
R5088	ZAAS-MS-31	China	Semi-winter	100	28.87	12.4	29.6		18	7.02	0.8	3.3		0.18	0.243159	0.0645161	0.111486		0.119503	0.207208	0.0287308	0.06863		0.0890894	0.0734222	0.0734222
R5124	ZAAS-MS-51	China	Semi-winter	100	25.18	14.3	26		28	8.98	1.8	7.7		0.28	0.356632	0.125874	0.296154		0.289167	0.388754	0.126124	0.425389		0.167702	0.0913031	0.0913031
R5091	xiang5708A	China	Semi-winter	88.18	16.64	8.7	29.5		0	5.28	0	0		0	0.317308	0	0		0	0.203373	0	0		-0.0567532	0.0402496	0.0402496
R5094	luojing-2	China	Semi-winter	98	16.02	9	24.3		38	5.11	1.2	3.6		0.387755	0.318976	0.133333	0.148148		0.543467	0.19786	0.0890655	0.0994893		0.676794	0.207098	0.207098
R5112	zheshuang72	China	Semi-winter	95.35	21.37	7.5	23.3		4.65	4.12	0.2	0.7		0.0487677	0.192794	0.0266667	0.0300429		0.00836406	0.0964202	0.00296885	0.003923		-0.0166267	0.0493766	0.0493766
R5129	ZAAS-MS-88	China	Semi-winter	97.96	37.17	8.5	26.4		0	5.95	0	0		0	0.160075	0	0		0	0.115616	0	0		-0.0322639	0.0458198	0.0458198
R5131	ZAAS-M-34	China	Semi-winter	100	12.68	6.1	23.1		0	2.62	0	0		0	0.206625	0	0		0	0.0657146	0	0		-0.0183383	0.0489873	0.0489873
R5137	DWKL	China	Winter	100	31.39	10.1	35.6		6	5.43	0.2	1.1		0.06	0.172985	0.019802	0.0308989		0.0132781	0.114021	0.00220459	0.00634035		-0.0149352	0.0497613	0.0497613
R5142	zheshuang-8	China	Semi-winter	95.92	28.34	6	27.6		2	5.47	0.1	0.3		0.0208507	0.193013	0.0166667	0.0108696		0.00153809	0.12816	0.000927766	0.000608291		-0.0339353	0.0454397	0.0454397
R5145	U1-5	China	Semi-winter	98	28.71	6.8	22.7		16	6.8	0.2	1.7		0.163265	0.236851	0.0294118	0.0748899		0.0963487	0.195507	0.00327447	0.0237492		0.0766165	0.0705852	0.0705852
R5149	ningyou-7	China	Semi-winter	96	21.94	7.2	27.2		8	6.29	0	1		0.0833333	0.286691	0	0.0367647		0.024589	0.218899	0	0.00685818		-0.0276144	0.0468774	0.0468774
R5152	Q45	China	Semi-winter	100	21.36	9.1	26.9		2	6.14	0.1	0.2		0.02	0.287453	0.010989	0.00743494		0.00147534	0.214246	0.000611714	0.000277387		-0.0578896	0.0399912	0.0399912
R5153	Rr1-3	China	Semi-winter	96	35.03	8.8	38.6		54.17	8.86	1.5	4.8		0.564271	0.252926	0.170455	0.124352		1.1274	0.272023	0.142328	0.111346		1.4768	0.389063	0.389063
R5156	huyou15	China	Semi-winter	98	20.8	10.4	40.6		28	6.95	1.7	6.3		0.285714	0.334135	0.163462	0.155172		0.295068	0.281893	0.154687	0.182361		0.261032	0.112531	0.112531
R5156	huyou15	China	Semi-winter	100	22.43	9.7	41.1		59.18	6.82	1.3	3.4		0.5918	0.304057	0.134021	0.0827251		1.29176	0.25172	0.096985	0.0524679		1.74353	0.449732	0.449732
R5159	niujiaoyoucai	China	Semi-winter	88	35.92	8.8	44.2		6	7.67	0.1	1.4		0.0681818	0.21353	0.0113636	0.0316742		0.0150887	0.198807	0.000632568	0.00827202		-0.0361226	0.0449422	0.0449422
R5161	CH33-6	China	Semi-winter	98	21.62	9.9	33.4		28	6.14	1	5		0.285714	0.283996	0.10101	0.149701		0.295068	0.21167	0.0562282	0.139628		0.314737	0.124747	0.124747
R5030	zheshuang-72	China	Semi-winter	98	19.28	9.6	35.5		48	7.02	1.3	9.3		0.489796	0.364108	0.135417	0.261972		0.867138	0.310274	0.0979953	0.45448		1.01659	0.284387	0.284387
R5032	zheshuang-758	China	Semi-winter	100	23.4	12.9	36.8		4.08	6.86	0.5	1.7		0.0408	0.293162	0.0387597	0.0461957		0.00613977	0.244124	0.010788	0.0146497		-0.065604	0.0382365	0.0382365
R5033	huyouqing	China	Semi-winter	100	23.68	9.6	30.9		10	5.88	0.6	2.9		0.1	0.248311	0.0625	0.0938511		0.0368835	0.177236	0.0208747	0.0507709		-0.0144745	0.0498661	0.0498661
R5036	yu106	China	Semi-winter	98	31.54	12.7	33.5		12	6.96	0.4	2.3		0.122449	0.220672	0.0314961	0.0686567		0.0541962	0.186438	0.00701303	0.029457		0.016444	0.0568987	0.0568987
R5039	e077	China	Semi-winter	90	30.01	11.9	60.5		10	6.79	0.6	3.2		0.111111	0.226258	0.0504202	0.0528926		0.0409817	0.186488	0.0168401	0.0315735		-0.00535321	0.0519408	0.0519408
R5040	luojing-1	China	Semi-winter	100	21.94	8.1	25.1		2	5.9	0	0.4		0.02	0.268915	0	0.0159363		0.00147534	0.192595	0	0.00118912		-0.0519351	0.0413455	0.0413455
R5041	hu791	China	Semi-winter	100	17.79	8.1	30.2		0	4.18	0	0		0	0.234963	0	0		0	0.119222	0	0		-0.03327	0.045591	0.045591
R4924	Ww 950	Sweden	Winter	100	17.2	8.2	28.7		2	4.34	0	0.2		0.02	0.252326	0	0.00696864		0.00147534	0.132932	0	0.000259989		-0.0350492	0.0451863	0.0451863
R4942	Conny	Sweden	Spring	96	18.37	6.4	20.7		0	5	0	0		0	0.272183	0	0		0	0.1652	0	0		-0.0461006	0.0426726	0.0426726
R4955	Gulliver	Sweden	Spring	100	177.2	7.9	23.9		4	5.04	0.1	0.7		0.04	0.0284424	0.0126582	0.0292887		0.00590136	0.0174011	0.000704632	0.00382451		0.00245689	0.0537173	0.0537173
R4973	Rustan	Sweden	Winter	100	22.75	7.4	33.5		50	9.96	1.4	5.5		0.5	0.437802	0.189189	0.164179		0.922087	0.529317	0.14744	0.168445		1.09523	0.302273	0.302273
R5000	B7-Takht Nusrati	Pakistan	Semi-winter	98	28.45	12.2	30.1		54	12.11	4	11.6		0.55102	0.425659	0.327869	0.385382		1.09747	0.625726	0.730045	0.833925		1.01275	0.283513	0.283513
R5005	B12-Rawalpindi	Pakistan	Spring	98	27.62	13.2	41.4		60	10.35	4.4	11.7		0.612245	0.374728	0.333333	0.282609		1.3549	0.470799	0.816434	0.616807		1.45948	0.385125	0.385125
R5006	C1-Tank	Pakistan	Semi-winter	100	23.2	13.5	41.3		42	9.4	3.1	10.8		0.42	0.405172	0.22963	0.261501		0.650625	0.462323	0.396259	0.526836		0.575274	0.184007	0.184007
R5008	C3-Haripur	Pakistan	Spring	100	26.31	12	42.3		42	8.11	2.2	8.1		0.42	0.308248	0.183333	0.191489		0.650625	0.303458	0.224519	0.289339		0.72054	0.217049	0.217049
R5009	C4-Nowshera	Pakistan	Spring	96	25.44	8.5	39.8		52	11.5	2.8	15.8		0.541667	0.452044	0.329412	0.396985		1.03889	0.63104	0.513437	1.17006		0.893016	0.256279	0.256279
R5014	C9-Nowshera	Pakistan	Spring	100	24.85	9.7	34.2		24	8.01	1.8	10.4		0.24	0.322334	0.185567	0.304094		0.212449	0.313413	0.185936	0.589954		0.0228886	0.0583645	0.0583645
R5015	C10-Laki	Pakistan	Spring	100	27.38	10.8	27.6		26	8.79	2.3	8.8		0.26	0.321037	0.212963	0.318841		0.249332	0.342549	0.27266	0.5234		0.0640329	0.067723	0.067723
R5017	D1-Narowal	Pakistan	Semi-winter	100	30.56	7.9	24.9		28.57	8.07	1.6	7.2		0.2857	0.264071	0.202532	0.289157		0.30106	0.258685	0.180386	0.388368		0.217637	0.102661	0.102661
R5018	D2-Okara	Pakistan	Semi-winter	100	33.69	10.1	20		30	9.47	1.1	4.2		0.3	0.281092	0.108911	0.21		0.331951	0.32313	0.0666889	0.16453		0.327654	0.127685	0.127685
R5029	Brassica napus L. subsp. napus var. napus f. annua (Schübl. & Mart.) Thell.	Pakistan	Spring	100	25.34	6.7	38		4.17	5.12	0.3	1.7		0.0417	0.202052	0.0447761	0.0447368		0.00641363	0.125577	0.00747752	0.014187		-0.031231	0.0460548	0.0460548
			Min	82	12.68	5.3	16.1		0	2.62	0	0		0	0.0284424	0	0		0	0.0174011	0	0		-0.233714	-8.41188e-07	-8.41188e-07
			Max	100	223.2	25.3	60.5		92	22.83	7.5	23.8		0.978261	0.567968	0.894737	0.833333		3.24735	1.37332	2.77098	2.56496		4.16277	1	1
			Mean	97.2087	29.2959	10.9705	33.2762		27.1328	8.23786	1.79643	5.36071		0.276327	0.296353	0.186116	0.16527		0.548781	0.333708	0.42133	0.329453		0.509583	0.169065	0.169065
			S.D.	4.1642	18.7134	3.97812	8.05684		26.9788	3.62308	2.02883	5.40945		0.27543	0.108459	0.222416	0.174087		0.783039	0.271656	0.660624	0.529817		0.889986	0.202431	0.202431
			CV(%)	4.28378	63.8772	36.262	24.212		99.4323	43.9809	112.937	100.909		99.6754	36.598	119.504	105.335		142.687	81.4052	156.795	160.817		174.65	119.736	119.736
			PR(%)						72.0881	71.8805	83.6249	83.8903
Note: GP, germination percentage; FW, fresh weight; SL, shoot length; RL, root length. SD, Standard deviation. CV, coefficient of variation. PR, percentage reduction, calculated by (value in control - value in stress)/value in control.

## Sheet: Table S2
Table S2 Evaluation of drought tolerance based on the D value
Code	D value	Drought tolerance level	Germinaiton percentage under -0.8 Mpa(%)
R5073	1	Very strong	87.76
R4810	0.923	Very strong	92
R4474	0.875	Very strong	86
R4718	0.797	Very strong	90
R4637	0.782	Very strong	86
R4796	0.76	Very strong	86
R4667	0.738	Very strong	88
R4905	0.7	Very strong	83.6735
R4707	0.695	Strong	80
R4835	0.617	Strong	80
R4641	0.606	Strong	72
R4664	0.581	Strong	74
R4455	0.565	Strong	64
R4875	0.563	Strong	68
R4817	0.558	Strong	76
R4281	0.495	Strong	60
R4914	0.477	Strong	80
R4784	0.464	Strong	68
R4900	0.463	Strong	65.3061
R4713	0.453	Strong	70
R4795	0.451	Strong	62
R5156	0.45	Strong	59.18
R4839	0.447	Strong	72
R4798	0.435	Strong	66
R4723	0.43	Strong	74
R4792	0.421	Strong	64
R4472	0.393	medium	54
R5153	0.389	medium	54.17
R5005	0.385	medium	60
R4385	0.374	medium	54
R4586	0.366	medium	72
R4695	0.358	medium	68
R4596	0.348	medium	60
R4824	0.337	medium	55.102
R4907	0.325	medium	54
R4845	0.309	medium	52
R4973	0.302	medium	50
R4684	0.292	medium	60
R4888	0.29	medium	64
R4879	0.288	medium	62
R5030	0.284	medium	48
R5000	0.284	medium	54
R5009	0.256	medium	52
R4917	0.248	medium	42
R4725	0.241	medium	56
R4180	0.238	medium	48
R4451	0.238	medium	42
R4904	0.238	medium	50
R4227	0.228	medium	42
R5008	0.217	medium	42
R4580	0.215	medium	56
R4640	0.213	medium	58
R4473	0.21	medium	36
R4815	0.208	medium	46
R5094	0.207	medium	38
R4696	0.205	medium	56
R4627	0.202	medium	46
R4302	0.199	medium	36
R4731	0.196	medium	60
R4773	0.195	medium	46
R4897	0.192	medium	46
R4234	0.184	medium	36
R4720	0.184	medium	36
R5006	0.184	medium	42
R4843	0.174	medium	42
R5058	0.16	medium	48
R4690	0.153	medium	48
R4655	0.146	medium	42
R5045	0.131	medium	28.26
R5018	0.128	medium	30
R4734	0.127	medium	40
R5087	0.127	medium	26.53
R5161	0.125	medium	28
R4239	0.122	medium	26
R4422	0.117	medium	28
R5156	0.113	medium	59.18
R4252	0.104	medium	26
R5017	0.103	medium	28.57
R5124	0.091	weak	28
R5059	0.09	weak	26
R5064	0.086	weak	24
R4776	0.081	weak	42
R4873	0.079	weak	28
R4330	0.078	weak	22
R4247	0.077	weak	16.3265
R5088	0.073	weak	18
R5145	0.071	weak	16
R4179	0.069	weak	16
R4406	0.068	weak	16
R5015	0.068	weak	26
R4171	0.06	weak	14
R4314	0.059	weak	16
R5014	0.058	weak	24
R5036	0.057	weak	12
R4441	0.056	weak	12
R4219	0.055	weak	8
R4398	0.055	weak	12
R4431	0.055	weak	16
R4920	0.054	weak	10.42
R4955	0.054	weak	4
R4507	0.052	weak	8
R5039	0.052	weak	10
R4413	0.051	weak	0
R4531	0.051	weak	6
R4218	0.05	weak	4.08
R4638	0.05	weak	40
R5137	0.05	weak	6
R5033	0.05	weak	10
R4176	0.049	weak	2
R4182	0.049	weak	16
R4187	0.049	weak	0
R4465	0.049	weak	6
R4767	0.049	weak	0
R5112	0.049	weak	4.65
R5131	0.049	weak	0
R4177	0.048	weak	2
R4181	0.048	weak	8
R4510	0.048	weak	0
R5049	0.048	weak	4.26
R4168	0.047	weak	2
R4215	0.047	weak	8
R4222	0.047	weak	0
R4310	0.047	weak	4
R4311	0.047	weak	8
R4341	0.047	weak	2
R4487	0.047	weak	4
R4437	0.047	weak	6
R4634	0.047	weak	6
R5149	0.047	weak	8
R4158	0.046	weak	4
R4452	0.046	weak	0
R4502	0.046	weak	2
R5048	0.046	weak	2.33
R5129	0.046	weak	0
R5041	0.046	weak	0
R5029	0.046	weak	4.17
R4210	0.045	weak	4
R4220	0.045	weak	2.04082
R4229	0.045	weak	6
R4463	0.045	weak	0
R4365	0.045	weak	4
R4405	0.045	weak	0
R4434	0.045	weak	0
R4440	0.045	weak	2.27273
R4762	0.045	weak	12
R5057	0.045	weak	18.75
R5142	0.045	weak	2
R5159	0.045	weak	6
R4924	0.045	weak	2
R4508	0.044	weak	0
R4698	0.044	weak	6
R4749	0.044	weak	8
R4878	0.044	weak	4
R5047	0.044	weak	0
R4453	0.043	weak	4
R4484	0.043	weak	4
R4342	0.043	weak	0
R4439	0.043	weak	0
R4757	0.043	weak	2
R4942	0.043	weak	0
R4514	0.042	weak	0
R4758	0.042	weak	4
R4157	0.041	weak	2
R4324	0.041	weak	0
R4469	0.041	weak	0
R4480	0.041	weak	0
R4500	0.041	weak	2
R4350	0.041	weak	0
R4368	0.041	weak	0
R4376	0.041	weak	2.04082
R4650	0.041	weak	42
R5040	0.041	weak	2
R4316	0.04	weak	2.08333
R4518	0.04	weak	2
R4420	0.04	weak	22
R5043	0.04	weak	2.17
R5091	0.04	weak	0
R5152	0.04	weak	2
R4245	0.039	extremely weak	2
R4360	0.038	extremely weak	4
R5032	0.038	extremely weak	4.08
R4236	0.037	extremely weak	2
R4374	0.037	extremely weak	0
R4202	0.036	extremely weak	12
R4415	0.036	extremely weak	6
R4689	0.035	extremely weak	12
R5067	0.035	extremely weak	0
R4523	0.034	extremely weak	0
R4743	0.03	extremely weak	24
R4737	0.026	extremely weak	20
R4635	0.024	extremely weak	10
R5044	0.024	extremely weak	15.56
R4906	0.022	extremely weak	12.2449
R4647	0.021	extremely weak	12
R4748	0.009	extremely weak	22
R4646	0	extremely weak	38

## Sheet: Table S3
Table S3 Clustering of the association panel based on D value.
Code	Group	Color in Fig.1	Accession name	Origin	Crop type
R4157	1	pink	Sl 502	Czechoslovakia	Winter
R4158	1	pink	Sl 509	Czechoslovakia	Winter
R4168	1	pink	Valecovska	Czechoslovakia	Spring
R4171	1	pink	Sl G 2	Czechoslovakia	Winter
R4176	1	pink	Sl 17	Czechoslovakia	Winter
R4177	1	pink	Sl 25	Czechoslovakia	Winter
R4179	1	pink	Sl 512	Czechoslovakia	Winter
R4181	1	pink	Slapska, Slapy	Czechoslovakia	Winter
R4182	1	pink	Trebicska	Czechoslovakia	Winter
R4187	1	pink	Prerovska	Czechoslovakia	Winter
R4202	1	pink	Sl 29	Czechoslovakia	Winter
R4210	1	pink	Nosovskij 9	Soviet Union	Spring
R4215	1	pink	Kiewskij 18	Soviet Union	Winter
R4218	1	pink	Mitnickij 2	Soviet Union	Winter
R4219	1	pink	unknown	Soviet Union	Spring
R4220	1	pink	Kiewskij 216	Soviet Union	Winter
R4222	1	pink	Nemertschanskij 1	Soviet Union	Winter
R4229	1	pink	Wesbrook	Australia	Spring
R4236	1	pink	Tribute	Canada	Spring
R4239	1	pink	Golden	Canada	Spring
R4245	1	pink	Bridger	Canada	Winter
R4247	1	pink	Altex, Stamm 73 G 438	Canada	Spring
R4252	1	pink	Westar	Canada	Spring
R4310	1	pink	Jade	France	Winter
R4311	1	pink	Toro	France	Spring
R4314	1	pink	Janus	France	Winter
R4316	1	pink	Orpal, Crop	France	Spring
R4324	1	pink	Bk 27/78	Germany	Winter
R4330	1	pink	unknown	Germany	Winter
R4341	1	pink	unknown	Germany	Winter
R4441	1	pink	Rosko	Germany	Winter
R4452	1	pink	Npz 51	Germany	Winter
R4453	1	pink	Nubi 2276	Germany	Winter
R4463	1	pink	Korina	Germany	Winter
R4465	1	pink	Nevin	Germany	Winter
R4469	1	pink	Niklot	Germany	Winter
R4480	1	pink	Bk 28/78	Germany	Winter
R4484	1	pink	Arabella	Germany	Winter
R4487	1	pink	Giessener H?henraps	Germany	Winter
R4500	1	pink	Belinda	Germany	Winter
R4502	1	pink	St. Si 7450/76, Norli	Germany	Winter
R4507	1	pink	Billinda	Germany	Winter
R4508	1	pink	Liraspa	Germany	Spring
R4510	1	pink	Olymp	Germany	Winter
R4514	1	pink	Lirakus, Wrg 34	Germany	Winter
R4518	1	pink	Bk 11	Germany	Winter
R4342	1	pink	Wrg 19 - R	Germany	Winter
R4350	1	pink	Askari	Germany	Winter
R4360	1	pink	Semu 59/82	Germany	Winter
R4365	1	pink	Jumbo	Germany	Spring
R4368	1	pink	Liraglu	Germany	Winter
R4374	1	pink	Binera	Germany	Winter
R4376	1	pink	Liberty	Germany	Winter
R4398	1	pink	Liporta, Wrg 35	Germany	Winter
R4405	1	pink	Uranus	Germany	Spring
R4406	1	pink	Planet	Germany	Winter
R4413	1	pink	Maliras	Germany	Spring
R4415	1	pink	Ledos	Germany	Winter
R4420	1	pink	Sabine	Germany	Winter
R4422	1	pink	unknown	Germany	Spring
R4431	1	pink	Esb - Fgr - 1	Germany	Winter
R4434	1	pink	Leopard	Germany	Spring
R4437	1	pink	Luna	Germany	Winter
R4439	1	pink	Nubi	Germany	Winter
R4440	1	pink	Lisonne	Germany	Spring
R4523	1	pink	Libravo, Wrg 43	Germany	Winter
R4531	1	pink	Atlas	Germany	Winter
R4634	1	pink	Masora	German Democratic Republic	Spring
R4635	1	pink	Me 6	German Democratic Republic	Winter
R4638	1	pink	Bnw 1.101/88	German Democratic Republic	Winter
R4646	1	pink	Malfura	German Democratic Republic	Winter
R4647	1	pink	Po 3	German Democratic Republic	Winter
R4650	1	pink	Mecklenburger Wei?e	German Democratic Republic	Winter
R4689	1	pink	Ir 5	Hungary	Winter
R4698	1	pink	cima rapa	Italy	Spring
R4734	1	pink	unknown	Lithuania	Winter
R4737	1	pink	unknown	Morocco	Winter
R4743	1	pink	Velox	Netherlands	Winter
R4748	1	pink	Marana	Netherlands	Winter
R4749	1	pink	Ramon	Netherlands	Winter
R4757	1	pink	Baraska	Netherlands	Winter
R4758	1	pink	Viva	Netherlands	Winter
R4762	1	pink	Winfred	Netherlands	Winter
R4767	1	pink	Giant Rape	New Zealand	Winter
R4776	1	pink	Opt 341/87	Poland	Winter
R4873	1	pink	Gazelle	United Kingdom	Winter
R4878	1	pink	Fido	United Kingdom	Spring
R4906	1	pink	Ww 1273	Sweden	Spring
R4920	1	pink	Ww 917	Sweden	Winter
R5043	1	pink	78251	China	Semi-winter
R5044	1	pink	hu135	China	Semi-winter
R5045	1	pink	chuan205	China	Spring
R5047	1	pink	meijian-1	China	Spring
R5048	1	pink	fuyou-4	China	Semi-winter
R5049	1	pink	fuyou-2	China	Spring
R5057	1	pink	ZAAS-M5	China	Semi-winter
R5059	1	pink	ZAAS-M7	China	Semi-winter
R5064	1	pink	ZAAS-M27	China	Semi-winter
R5067	1	pink	ZAAS-M39	China	Semi-winter
R5087	1	pink	ZAAS-MS-26	China	Semi-winter
R5088	1	pink	ZAAS-MS-31	China	Semi-winter
R5124	1	pink	ZAAS-MS-51	China	Semi-winter
R5091	1	pink	xiang5708A	China	Semi-winter
R5112	1	pink	zheshuang72	China	Semi-winter
R5129	1	pink	ZAAS-MS-88	China	Semi-winter
R5131	1	pink	ZAAS-M-34	China	Semi-winter
R5137	1	pink	DWKL	China	Winter
R5142	1	pink	zheshuang-8	China	Semi-winter
R5145	1	pink	U1-5	China	Semi-winter
R5149	1	pink	ningyou-7	China	Semi-winter
R5152	1	pink	Q45	China	Semi-winter
R5156	1	pink	huyou15	China	Semi-winter
R5159	1	pink	niujiaoyoucai	China	Semi-winter
R5161	1	pink	CH33-6	China	Semi-winter
R5032	1	pink	zheshuang-758	China	Semi-winter
R5033	1	pink	huyouqing	China	Semi-winter
R5036	1	pink	yu106	China	Semi-winter
R5039	1	pink	e077	China	Semi-winter
R5040	1	pink	luojing-1	China	Semi-winter
R5041	1	pink	hu791	China	Semi-winter
R4924	1	pink	Ww 950	Sweden	Winter
R4942	1	pink	Conny	Sweden	Spring
R4955	1	pink	Gulliver	Sweden	Spring
R5014	1	pink	C9-Nowshera	Pakistan	Spring
R5015	1	pink	C10-Laki	Pakistan	Spring
R5017	1	pink	D1-Narowal	Pakistan	Semi-winter
R5018	1	pink	D2-Okara	Pakistan	Semi-winter
R5029	1	pink	Brassica napus L. subsp. napus var. napus f. annua (Sch??bl. & Mart.) Thell.	Pakistan	Spring
R4180	2	green	Sl 524	Czechoslovakia	Winter
R4227	2	green	Marnoo	Australia	Spring
R4234	2	green	Annick	Belgium	Winter
R4302	2	green	Tantal	France	Spring
R4451	2	green	Liglory	Germany	Winter
R4472	2	green	Prince	Germany	Winter
R4473	2	green	Echo	Germany	Winter
R4385	2	green	Eragi	Germany	Winter
R4580	2	green	CRP 40.02	Germany	Spring
R4586	2	green	Brauner Schnittkohl	Germany (before 1945)	Winter
R4596	2	green	Bnw 1.103/88	German Democratic Republic	Winter
R4627	2	green	Bnw 1.59/82	German Democratic Republic	Winter
R4640	2	green	Bnw 1.63/83	German Democratic Republic	Winter
R4655	2	green	St. 118/69	German Democratic Republic	Winter
R4684	2	green	Fert?di T?rzsk?nyvezett	Hungary	Winter
R4690	2	green	Sobotka Utanterm??s	Hungary	Winter
R4695	2	green	unknown	Italy	Spring
R4696	2	green	Leonessa	Italy	Spring
R4720	2	green	Gogatsuna	Japan	Semi-winter
R4725	2	green	Azuma (light Yellow)	Japan	Semi-winter
R4731	2	green	Daichousen (murayama)	Korea	Semi-winter
R4773	2	green	1002	Poland	Winter
R4815	2	green	Gorczanski	Poland	Winter
R4824	2	green	Pur 1	Poland	Winter
R4843	2	green	Boh 1187	Poland	Winter
R4845	2	green	Janpol	Poland	Winter
R4879	2	green	Hungry Gap	United Kingdom	Winter
R4888	2	green	Essex Broad Leaved	United Kingdom	Winter
R4897	2	green	Ceska	Czech Republic	Spring
R4904	2	green	Ww 1101	Sweden	Winter
R4907	2	green	Ww 1286	Sweden	Spring
R4917	2	green	Ww 873	Sweden	Winter
R5058	2	green	ZAAS-M6	China	Semi-winter
R5094	2	green	luojing-2	China	Semi-winter
R5153	2	green	Rr1-3	China	Semi-winter
R5030	2	green	zheshuang-72	China	Semi-winter
R4973	2	green	Rustan	Sweden	Winter
R5000	2	green	B7-Takht Nusrati	Pakistan	Semi-winter
R5005	2	green	B12-Rawalpindi	Pakistan	Spring
R5006	2	green	C1-Tank	Pakistan	Semi-winter
R5008	2	green	C3-Haripur	Pakistan	Spring
R5009	2	green	C4-Nowshera	Pakistan	Spring
R4281	3	blue	Brutor	France	Spring
R4455	3	blue	unknown	Germany	Spring
R4641	3	blue	Bnw 10	German Democratic Republic	Winter
R4664	3	blue	SR 405	German Democratic Republic	Winter
R4713	3	blue	Michinoku Natane	Japan	Winter
R4723	3	blue	unknown	Japan	Winter
R4784	3	blue	Mah 2	Poland	Winter
R4792	3	blue	Janek	Poland	Winter
R4795	3	blue	188/73	Poland	Winter
R4798	3	blue	Erake	Poland	Spring
R4817	3	blue	Boh 887	Poland	Winter
R4835	3	blue	Pob 182	Poland	Winter
R4839	3	blue	Nusi	Poland	Winter
R4875	3	blue	Dwarf Essex	United Kingdom	Winter
R4900	3	blue	Ostgota 2	Sweden	Winter
R4914	3	blue	Ww 827	Sweden	Winter
R4474	4	purple	Furax	Germany	Winter
R4637	4	purple	Bnw 1.62/83	German Democratic Republic	Winter
R4667	4	purple	Bnw 24	German Democratic Republic	Winter
R4707	4	purple	Hokkai 3-go	Japan	Winter
R4718	4	purple	Marasaki	Japan	Semi-winter
R4796	4	purple	Boh 987	Poland	Winter
R4810	4	purple	Mah 232	Poland	Winter
R4905	4	purple	Ww 1105	Sweden	Winter
R5073	4	purple	ZAAS-M61	China	Semi-winter

## Sheet: Table S4
Table S4 Significant SNPs detected by GWAS using D value.
SNP	Chromosome	Location	P	-log10P
A1_16096539	A1	16096539	2.93389e-07	6.53256
A1_16096551	A1	16096551	2.93389e-07	6.53256
A1_16096597	A1	16096597	3.64308e-07	6.43853
A1_20130211	A1	20130211	1.21235e-06	5.91637
A1_20237695	A1	20237695	1.00508e-06	5.9978
A1_20303192	A1	20303192	1.76841e-06	5.75242
A1_20305355	A1	20305355	1.7691e-07	6.75225
A1_20305543	A1	20305543	3.18957e-07	6.49627
A1_20309256	A1	20309256	9.44989e-07	6.02457
A1_20331510	A1	20331510	1.05654e-09	8.97612
A1_20334080	A1	20334080	1.50797e-06	5.82161
A1_20334368	A1	20334368	2.62097e-08	7.58154
A1_20335417	A1	20335417	7.9892e-09	8.0975
A1_20335426	A1	20335426	7.9892e-09	8.0975
A1_20340083	A1	20340083	6.97306e-07	6.15658
A1_20370981	A1	20370981	8.14902e-08	7.08889
A3_24029206	A3	24029206	8.36613e-07	6.07748
A3_24908344	A3	24908344	8.15531e-08	7.08856
A4_518062	A4	518062	3.87297e-09	8.41196
A5_17365548	A5	17365548	3.06095e-07	6.51414
A5_17375507	A5	17375507	9.55149e-08	7.01993
A5_17375797	A5	17375797	4.84711e-07	6.31452
A7_19610564	A7	19610564	6.05455e-07	6.21792
A7_19610605	A7	19610605	6.05455e-07	6.21792
A7_19610615	A7	19610615	6.05455e-07	6.21792
A7_19610623	A7	19610623	6.05455e-07	6.21792
C6_30046203	C6	30046203	7.07943e-07	6.15
C6_30085017	C6	30085017	1.78227e-06	5.74903
C8_24710445	C8	24710445	1.1352e-06	5.94493
C8_24710530	C8	24710530	1.58493e-06	5.79999
C8_31254406	C8	31254406	1.45957e-06	5.83577
C8_31296364	C8	31296364	1.42944e-06	5.84483
C8_31310891	C8	31310891	1.4679e-06	5.8333
C9_45802519	C9	45802519	2.89369e-07	6.53855
An_33246615	An	33246615	4.39864e-07	6.35668
An_33246658	An	33246658	1.72833e-07	6.76237
An_36897005	An	36897005	4.25048e-07	6.37156

## Sheet: Table S5
Table S5 Candidate genes identified within the 150 kb region surrounding peak SNPs detected by GWAS for D value
Chromosome	Start	End	Gene ID	Peak SNP location	P value	Annotation	Gene name
A1	20403393	20403933	BnaA01g29480D	20331510	1.05654e-09
A1	20397298	20400369	BnaA01g29470D	20331510	1.05654e-09	pectinesterase/pectinesterase inhibitor 3-like
A1	20384061	20388440	BnaA01g29460D	20331510	1.05654e-09	protein STRUBBELIG-RECEPTOR FAMILY 7
A1	20380578	20381506	BnaA01g29450D	20331510	1.05654e-09	putative serine/threonine-protein kinase
A1	20353034	20354876	BnaA01g29440D	20331510	1.05654e-09	probable 2-oxoglutarate-dependent dioxygenase AOP1
A1	20349938	20351981	BnaA01g29430D	20331510	1.05654e-09	PREDICTED: probable sugar phosphate/phosphate translocator At3g14410
A1	20346874	20349355	BnaA01g29420D	20331510	1.05654e-09	peroxisomal (S)-2-hydroxy-acid oxidase GLO2 isoform X3
A1	20344354	20346401	BnaA01g29410D	20331510	1.05654e-09	PREDICTED: peroxisomal (S)-2-hydroxy-acid oxidase GLO1 isoform X2
A1	20343529	20344217	BnaA01g29400D	20331510	1.05654e-09	PREDICTED: uncharacterized protein LOC106317142	OSI_29994
A1	20329204	20331002	BnaA01g29390D	20331510	1.05654e-09	9-cis-epoxycarotenoid dioxygenase NCED3: chloroplastic isoform X1	NCED3
A1	20309322	20311532	BnaA01g29380D	20331510	1.05654e-09	polyadenylate-binding protein-interacting protein 9-like	CID9
A1	20302443	20305210	BnaA01g29370D	20331510	1.05654e-09	PREDICTED: terpenoid synthase 25-like	OSI_02830
A1	20287946	20288258	BnaA01g29360D	20331510	1.05654e-09	uncharacterized protein LOC106350734
A1	20281521	20285466	BnaA01g29350D	20331510	1.05654e-09	PREDICTED: putative geranylgeranyl pyrophosphate synthase 8: chloroplastic	GGPS2
A1	20280130	20280496	BnaA01g29340D	20331510	1.05654e-09
A1	20279716	20279908	BnaA01g29330D	20331510	1.05654e-09
A1	20277037	20279235	BnaA01g29320D	20331510	1.05654e-09	PREDICTED: terpenoid synthase 25-like
A3	24910169	24911017	BnaA03g48560D	24908344	8.15531e-08	uncharacterized protein LOC106440956
A3	24911781	24913426	BnaA03g48570D	24908344	8.15531e-08	PREDICTED: NAC domain-containing protein 72
A3	24916295	24918902	BnaA03g48580D	24908344	8.15531e-08	ABC transporter G family member 9-like isoform X2
A3	24921410	24921589	BnaA03g48590D	24908344	8.15531e-08
A3	24923358	24924691	BnaA03g48600D	24908344	8.15531e-08	uncharacterized protein BNAA03G48600D
A3	24925031	24928671	BnaA03g48610D	24908344	8.15531e-08	protochlorophyllide reductase B: chloroplastic-like	PORB
A3	24928817	24930395	BnaA03g48620D	24908344	8.15531e-08	PREDICTED: beta-glucuronosyltransferase GlcAT14A-like	OSI_00792
A3	24934759	24935398	BnaA03g48630D	24908344	8.15531e-08	PREDICTED: exosome complex component RRP41-like isoform X1	OSI_14290
A3	24937017	24940002	BnaA03g48640D	24908344	8.15531e-08	PREDICTED: proton pump-interactor 1-like	PPI1
A3	24948911	24953024	BnaA03g48650D	24908344	8.15531e-08	PREDICTED: probable alpha:alpha-trehalose-phosphate synthase 4 isoform X1
A3	24953214	24953825	BnaA03g48660D	24908344	8.15531e-08	PREDICTED: uncharacterized protein LOC103861702
A3	24956498	24956899	BnaA03g48670D	24908344	8.15531e-08	S-protein homolog 9-like
A3	24959814	24961960	BnaA03g48680D	24908344	8.15531e-08	uncharacterized protein LOC106440964
A3	24962366	24964907	BnaA03g48690D	24908344	8.15531e-08	PREDICTED: uncharacterized protein LOC103861705	OSI_07822
A3	24965741	24971694	BnaA03g48700D	24908344	8.15531e-08	PREDICTED: importin-4-like
A3	24972848	24973502	BnaA03g48710D	24908344	8.15531e-08	PREDICTED: uncharacterized protein LOC106344300
A3	24905154	24907632	BnaA03g48550D	24908344	8.15531e-08	indole-3-acetic acid-amido synthetase GH3.5 isoform X1	GH3.5
A3	24895815	24896168	BnaA03g48540D	24908344	8.15531e-08
A3	24892550	24892871	BnaA03g48530D	24908344	8.15531e-08
A3	24889726	24891665	BnaA03g48520D	24908344	8.15531e-08	PREDICTED: dihydroflavonol-4-reductase-like isoform X1
A3	24885707	24888463	BnaA03g48510D	24908344	8.15531e-08	disease resistance protein At4g27190-like
A3	24885245	24885656	BnaA03g48500D	24908344	8.15531e-08	PREDICTED: disease resistance protein At4g27190-like
A3	24882893	24883369	BnaA03g48490D	24908344	8.15531e-08	PREDICTED: napin-1A
A3	24876938	24877351	BnaA03g48480D	24908344	8.15531e-08	uncharacterized protein LOC106350660
A3	24872417	24874010	BnaA03g48470D	24908344	8.15531e-08	PREDICTED: uncharacterized protein LOC103861679 isoform X1
A3	24870835	24871356	BnaA03g48460D	24908344	8.15531e-08	PREDICTED: napin-B-like
A3	24868596	24870477	BnaA03g48450D	24908344	8.15531e-08	protein translation factor SUI1 homolog 1
A3	24866133	24868486	BnaA03g48440D	24908344	8.15531e-08	PREDICTED: DDRGK domain-containing protein 1-like
A3	24864601	24866077	BnaA03g48430D	24908344	8.15531e-08	PREDICTED: 60S ribosomal protein L14-2	RPL14
A3	24859313	24864346	BnaA03g48420D	24908344	8.15531e-08	PREDICTED: protein disulfide-isomerase 5-4	PDIL5-4
A3	24850883	24858730	BnaA03g48410D	24908344	8.15531e-08	PREDICTED: protein SUPPRESSOR OF NPR1-1 CONSTITUTIVE 4-like	FG09920.1
A3	24846765	24849099	BnaA03g48400D	24908344	8.15531e-08	tryptophan synthase beta chain 2: chloroplastic isoform X2	TSB1
A3	24844086	24845624	BnaA03g48390D	24908344	8.15531e-08	vacuolar protein sorting-associated protein 22 homolog 1	VPS22
A3	24842958	24843833	BnaA03g48380D	24908344	8.15531e-08	PREDICTED: fatty acid desaturase 4-like 2: chloroplastic
A3	24839033	24842115	BnaA03g48370D	24908344	8.15531e-08	polyadenylate-binding protein RBP45C-like
A5	17447413	17448632	BnaA05g22970D	17375507	9.55149e-08	PREDICTED: universal stress protein PHOS32-like
A5	17439144	17442088	BnaA05g22960D	17375507	9.55149e-08	protein high chlorophyll fluorescent 107
A5	17432670	17437133	BnaA05g22950D	17375507	9.55149e-08	phytochrome B isoform X2	PHYB
A5	17422163	17423663	BnaA05g22940D	17375507	9.55149e-08	probable pectinesterase 67
A5	17416188	17418305	BnaA05g22930D	17375507	9.55149e-08	PREDICTED: peroxidase 29 isoform X2
A5	17407515	17408512	BnaA05g22920D	17375507	9.55149e-08	PREDICTED: transcription factor bHLH147
A5	17375242	17375759	BnaA05g22910D	17375507	9.55149e-08	nucleolar transcription factor 1
A5	17355921	17362959	BnaA05g22900D	17375507	9.55149e-08	PREDICTED: E3 ubiquitin-protein ligase UPL6 isoform X1
A5	17353682	17354242	BnaA05g22890D	17375507	9.55149e-08	PREDICTED: pectinesterase inhibitor 1
A5	17337168	17337542	BnaA05g22880D	17375507	9.55149e-08	PREDICTED: defensin-like protein 199
A5	17329204	17330860	BnaA05g22870D	17375507	9.55149e-08	pectinesterase inhibitor-like
A5	17325922	17328581	BnaA05g22860D	17375507	9.55149e-08	dihydrolipoyl dehydrogenase 2: mitochondrial
A5	17323597	17325178	BnaA05g22850D	17375507	9.55149e-08	probable protein phosphatase 2C 43
A5	17311731	17312974	BnaA05g22840D	17375507	9.55149e-08	PREDICTED: uncharacterized protein LOC103869697
A5	17309232	17309711	BnaA05g22830D	17375507	9.55149e-08	PREDICTED: zinc finger BED domain-containing protein RICESLEEPER 2-like
A5	17302556	17309019	BnaA05g22820D	17375507	9.55149e-08	probable inactive DNA (cytosine-5)-methyltransferase DRM3 isoform X1
A7	19682367	19683104	BnaA07g27010D	19610605	6.05455e-07	uncharacterized protein LOC106357157
A7	19680754	19682074	BnaA07g27000D	19610605	6.05455e-07	PREDICTED: zinc finger BED domain-containing protein DAYSLEEPER-like isoform X1
A7	19674370	19675229	BnaA07g26990D	19610605	6.05455e-07	PREDICTED: uncharacterized protein LOC103831247
A7	19667442	19668822	BnaA07g26980D	19610605	6.05455e-07	transcription factor MYB62
A7	19663234	19664901	BnaA07g26970D	19610605	6.05455e-07	PREDICTED: MIP18 family protein At1g68310 isoform X1
A7	19662095	19663074	BnaA07g26960D	19610605	6.05455e-07	PREDICTED: universal stress protein A-like protein
A7	19660455	19662017	BnaA07g26950D	19610605	6.05455e-07	endonuclease 2-like
A7	19657014	19658650	BnaA07g26940D	19610605	6.05455e-07	PREDICTED: protein GPR107-like
A7	19655297	19656385	BnaA07g26930D	19610605	6.05455e-07	PREDICTED: reticulon-like protein B14
A7	19653252	19654744	BnaA07g26920D	19610605	6.05455e-07	uncharacterized protein LOC106354004
A7	19647769	19651636	BnaA07g26910D	19610605	6.05455e-07	putative two-component response regulator-like APRR6
A7	19643666	19645400	BnaA07g26900D	19610605	6.05455e-07	PREDICTED: zinc finger CCCH domain-containing protein 15
A7	19640471	19642456	BnaA07g26890D	19610605	6.05455e-07	PREDICTED: E3 ubiquitin-protein ligase SDIR1-like
A7	19636831	19639195	BnaA07g26880D	19610605	6.05455e-07	uncharacterized protein LOC106354001 isoform X2
A7	19633662	19635594	BnaA07g26870D	19610605	6.05455e-07	probable WRKY transcription factor 9
A7	19627991	19630327	BnaA07g26860D	19610605	6.05455e-07	uncharacterized protein LOC106353999
A7	19618600	19620362	BnaA07g26850D	19610605	6.05455e-07	protein indeterminate-domain 14-like
A7	19612217	19613302	BnaA07g26840D	19610605	6.05455e-07	PREDICTED: putative clathrin assembly protein At1g68110	SNAP91
A7	19608974	19611602	BnaA07g26830D	19610605	6.05455e-07	PREDICTED: IAA-alanine resistance protein 1-like	IAR1
A7	19606700	19608414	BnaA07g26820D	19610605	6.05455e-07	PREDICTED: E3 ubiquitin protein ligase RIE1
A7	19602627	19605744	BnaA07g26810D	19610605	6.05455e-07	PREDICTED: microtubule-associated protein 70-1
A7	19600881	19601396	BnaA07g26800D	19610605	6.05455e-07	PREDICTED: uncharacterized protein LOC106297684
A7	19594428	19597231	BnaA07g26790D	19610605	6.05455e-07	PREDICTED: probable S-adenosylmethionine-dependent methyltransferase At5g38100
A7	19590931	19592246	BnaA07g26780D	19610605	6.05455e-07	uncharacterized protein LOC106353992
A7	19587430	19590881	BnaA07g26770D	19610605	6.05455e-07	PREDICTED: glycerate dehydrogenase HPR: peroxisomal-like	HPR1
A7	19585759	19587306	BnaA07g26760D	19610605	6.05455e-07	PREDICTED: CDP-diacylglycerol--inositol 3-phosphatidyltransferase 1	PIS1
A7	19583724	19585104	BnaA07g26750D	19610605	6.05455e-07	PREDICTED: putative caffeoyl-CoA O-methyltransferase At1g67980 isoform X1
A7	19580905	19582658	BnaA07g26740D	19610605	6.05455e-07	PREDICTED: heat stress transcription factor A-8
A7	19579107	19580291	BnaA07g26730D	19610605	6.05455e-07	PREDICTED: ABC transporter I family member 17
A7	19573044	19578948	BnaA07g26720D	19610605	6.05455e-07	protein POLLEN DEFECTIVE IN GUIDANCE 1-like isoform X1
A7	19568148	19571533	BnaA07g26710D	19610605	6.05455e-07	conserved oligomeric Golgi complex subunit 5
A7	19567602	19567808	BnaA07g26700D	19610605	6.05455e-07	uncharacterized protein BNAA07G26700D
A7	19544751	19547361	BnaA07g26690D	19610605	6.05455e-07	PREDICTED: ultraviolet-B receptor UVR8-like isoform X1
A7	19539318	19540150	BnaA07g26680D	19610605	6.05455e-07	PREDICTED: photosystem II core complex proteins psbY: chloroplastic	PSBY
C6	29974404	29976203	BnaC06g28760D	30046203	7.07943e-07	uncharacterized protein LOC106372789
C6	29985779	29992313	BnaC06g28770D	30046203	7.07943e-07	probable thimet oligopeptidase
C6	29992904	29994735	BnaC06g28780D	30046203	7.07943e-07	two-component response regulator ARR11
C6	30003987	30006150	BnaC06g28790D	30046203	7.07943e-07	PREDICTED: probable serine/threonine-protein kinase At4g35230 isoform X1
C6	30006479	30009155	BnaC06g28800D	30046203	7.07943e-07	PREDICTED: ATP-dependent zinc metalloprotease FTSH 1: chloroplastic	FTSH1
C6	30009669	30015462	BnaC06g28810D	30046203	7.07943e-07	PREDICTED: LOW QUALITY PROTEIN: probable LRR receptor-like serine/threonine-protein kinase At1g67720
C6	30020405	30022277	BnaC06g28820D	30046203	7.07943e-07	PREDICTED: uncharacterized protein LOC106298669 isoform X1	OSI_01200
C6	30023485	30027804	BnaC06g28830D	30046203	7.07943e-07	PREDICTED: very-long-chain 3-oxoacyl-CoA reductase 1	GLOSSY8
C6	30034770	30035625	BnaC06g28840D	30046203	7.07943e-07	PREDICTED: photosystem II core complex proteins psbY: chloroplastic-like	PSBY
C6	30039173	30041851	BnaC06g28850D	30046203	7.07943e-07	PREDICTED: ultraviolet-B receptor UVR8-like isoform X1
C6	30055251	30057075	BnaC06g28860D	30046203	7.07943e-07	PREDICTED: probable pectate lyase 5
C6	30063110	30063472	BnaC06g28870D	30046203	7.07943e-07	PREDICTED: uncharacterized protein LOC106328303 isoform X2
C6	30074831	30076935	BnaC06g28880D	30046203	7.07943e-07	PREDICTED: protein terminal ear1 homolog
C6	30080742	30081828	BnaC06g28890D	30046203	7.07943e-07	PREDICTED: uncharacterized protein LOC103831203
C6	30084656	30085324	BnaC06g28900D	30046203	7.07943e-07	PREDICTED: uncharacterized protein LOC106298032
C6	30087478	30087956	BnaC06g28910D	30046203	7.07943e-07	PREDICTED: uncharacterized protein LOC106298032
C6	30089672	30096121	BnaC06g28920D	30046203	7.07943e-07	PREDICTED: histone-lysine N-methyltransferase: H3 lysine-9 specific SUVH7-like isoform X1
C6	30097015	30097473	BnaC06g28930D	30046203	7.07943e-07	WAT1-related protein At3g18200-like
C6	30101780	30104431	BnaC06g28940D	30046203	7.07943e-07	protein SIEVE ELEMENT OCCLUSION C-like isoform X2
C6	30105057	30107716	BnaC06g28950D	30046203	7.07943e-07	E3 ubiquitin-protein ligase RGLG5 isoform X2
C8	24673143	24673856	BnaC08g21970D	24710445	1.1352e-06	collagen alpha-1(XVIII) chain
C8	24675208	24685891	BnaC08g21980D	24710445	1.1352e-06	PREDICTED: VAN3-binding protein-like isoform X2
C8	24689074	24697047	BnaC08g21990D	24710445	1.1352e-06	uncharacterized protein LOC106382413	OSI_31321
C8	24731042	24737459	BnaC08g22000D	24710445	1.1352e-06	PREDICTED: nodulation protein H
C8	24761781	24762669	BnaC08g22010D	24710445	1.1352e-06	cyclin-dependent kinase inhibitor 2-like
C8	24766624	24768485	BnaC08g22020D	24710445	1.1352e-06	PREDICTED: transcription factor bHLH47	AT3G47640
C8	24781712	24782302	BnaC08g22030D	24710445	1.1352e-06	uncharacterized protein BNAC08G22030D
C8	24673143	24673856	BnaC08g21970D	24710530	1.58493e-06	collagen alpha-1(XVIII) chain
C8	24675208	24685891	BnaC08g21980D	24710530	1.58493e-06	PREDICTED: VAN3-binding protein-like isoform X2
C8	24689074	24697047	BnaC08g21990D	24710530	1.58493e-06	uncharacterized protein LOC106382413	OSI_31321
C8	24731042	24737459	BnaC08g22000D	24710530	1.58493e-06	PREDICTED: nodulation protein H
C8	24761781	24762669	BnaC08g22010D	24710530	1.58493e-06	cyclin-dependent kinase inhibitor 2-like
C8	24766624	24768485	BnaC08g22020D	24710530	1.58493e-06	PREDICTED: transcription factor bHLH47	AT3G47640
C8	24781712	24782302	BnaC08g22030D	24710530	1.58493e-06	uncharacterized protein BNAC08G22030D

## Sheet: Table S6
Table S6 Drought responsive transcription factor and their top five downstream targets
TF	Target genes	Gene name	No. binding elements	Chr.	E-value	Annotation
BnaC06.ARR11	BnaA05g17060D	BnaA05.SRP54	11	chrA05	1.36e-98	Signal recognition particle 54 kDa protein 3 [Source:UniProtKB/Swiss-Prot%3BAcc:P49967]
	BnaA09g01990D	BnaA09.PUX1	5	chrA09	5.71e-49	Plant UBX domain-containing protein 1 [Source:UniProtKB/Swiss-Prot%3BAcc:Q9LK22]
	BnaCnng37020D	BnaCnn.DnaJ	5	chrCnn_random	2.69e-30	Chaperone DnaJ-domain superfamily protein [Source:TAIR%3BAcc:AT4G19570]
	BnaC09g38770D	BnaC09.LUL3	4	chrC09	5.5e-176	Probable E3 ubiquitin-protein ligase LUL3 [Source:UniProtKB/Swiss-Prot%3BAcc:Q84ME1]
	BnaA09g07780D	BnaA09.CMCU	4	chrA09	7.29e-176	Calcium uniporter protein 3%2C mitochondrial [Source:UniProtKB/Swiss-Prot%3BAcc:Q9LVR5]
BnaA07.WRKY9	BnaC02g26810D	BnaC02.IMS2	9	chrC02	1.2e-141	Methylthioalkylmalate synthase 3%2C chloroplastic [Source:UniProtKB/Swiss-Prot%3BAcc:Q9FN52]
	BnaCnng56800D	BnaCnn.HLN	7	chrCnn_random	2.36e-114	Hyaluronan / mRNA binding family [Source:TAIR%3BAcc:AT4G17520]
	BnaC08g09730D	BnaC08.ARFC1	6	chrC08	1.2e-128	ADP-ribosylation factor C1 [Source:TAIR%3BAcc:AT3G22950]
	BnaC06g24640D	BnaC06.PMAT2	6	chrC06	7.27e-111	Phenolic glucoside malonyltransferase 2 [Source:UniProtKB/Swiss-Prot%3BAcc:Q9LRQ8]
	BnaA07g23820D	BnaA07.PMAT2	6	chrA07	2.86e-13	Phenolic glucoside malonyltransferase 2 [Source:UniProtKB/Swiss-Prot%3BAcc:Q9LRQ8]
BnaA07.MYB62	BnaC08g09330D	BnaC08.ORE15	30	chrC08	9.61e-146	PLATZ transcription factor family protein [Source:TAIR%3BAcc:AT1G31040]
	BnaA01g18590D	BnaA01.LAP1	16	chrA01	5.73e-165	Leucine aminopeptidase 1 [Source:UniProtKB/Swiss-Prot%3BAcc:P30184]
	BnaA09g30730D	BnaA09.TRM112A	15	chrA09	8.23e-70	Multifunctional methyltransferase subunit TRM112-like protein At1g78190 [Source:UniProtKB/Swiss-Prot%3BAcc:Q9C9R3]
	BnaC08g06410D	BnaC08.ATAN11	13	chrC08	6.58e-25	WD repeat-containing protein LWD1 [Source:UniProtKB/Swiss-Prot%3BAcc:Q9LPV9]
	BnaC06g01360D	BnaC06.LUP2	8	chrC06	7.28e-128	Amyrin synthase LUP2 [Source:UniProtKB/Swiss-Prot%3BAcc:Q8RWT0]
BnaA03.NAC72	BnaA10g00300D	BnaA10.PRD3	16	chrA10	1.72e-168	putative recombination initiation defects 3 [Source:TAIR%3BAcc:AT1G01690]
	BnaA10g00310D	BnaA10.PUB54	16	chrA10	9.8e-137	U-box domain-containing protein 54 [Source:UniProtKB/Swiss-Prot%3BAcc:Q9LQ92]
	BnaA03g29900D	BnaA03.IRP1	12	chrA03	7.27e-101	Sterile alpha motif (SAM) domain-containing protein [Source:TAIR%3BAcc:AT3G07170]
	BnaA07g29280D	BnaA07g29280D	12	chrA07	7.01e-92	F-box family protein [Source:TAIR%3BAcc:AT3G17500]
	BnaA02g25790D	BnaA02.HMGA	12	chrA02	7.46e-42	high mobility group A [Source:TAIR%3BAcc:AT1G14900]

## Sheet: Table S7
Table S7 Primers used for qRT-PCR
Primer name	Sequenc (5' to 3')	Gene
BnaA01g29390D_F	GATGGTGAACAGAAACATGCTC	NCED3
BnaA01g29390D_R	CTCCGGTAAAGAGATCGACTTT
BnaA03g48550D_F	CAGGAGGTTCTTCGTGTCGG	GH3.5
BnaA03g48550D_R	CTCGAACTCCACGAAATCCG
BnaA07g26770D_F	TGATCGATGAGGTAGCTCTG	HPR1
BnaA07g26770D_R	CATTTTCGTTCAAGAACGGGTC
BnaA03g46860D_F	AAGCCCAAACTCGGAGAAAAC	ZAT5
BnaA03g46860D_R	GACCACCTAAGGCTTGTCCT
BnaA04g00680D_F	TTACTCATCCGCGAGATCTTAC	PHA1B
BnaA04g00680D_R	CGGTGGAATATATGTCGACAGT
BnaA03g48570D_F	TCATGCACGAGTATCGCCTC	NAC72
BnaA03g48570D_R	GAGACCCCGACGTCTTCTTG
BnaA07g26740D_F	CTGGTTTGTGAGAGGACAAAAG	HSFA8
BnaA07g26740D_R	TGAGAAGCATCAGTTGTTGTTG
BnaC06g28840D_F	TGCATGTCCCTGAACCCATC	PSBY
BnaC06g28840D_R	GGGTTTTGGTGGAGTTGGGA
BnaA05g22950D_F	CGATGCATACCGTTTCCGTT	PHYB
BnaA05g22950D_R	CTCTGCGTAACAATCCCAGC
BnActin7_141-F	GGAAGCTCCTGGAATCCATGAGA	Actin7
BnActin7_141-R	TCTTTGCTCATACGGTCAGCAATTCC
